# Supplementary material for: Prediction of Candidate Drugs for Treating Pancreatic Cancer by Using a Combined Approach
Source: PLoS One. 2016 Feb 24;11(2):e0149896. doi: 10.1371/journal.pone.0149896 (PMC4765895; doi:10.1371/journal.pone.0149896)
Supplement: S1 Table — (XLSX) [file pone.0149896.s001.xlsx]

## Sheet: S1 Table
KPC-enzymes		GDS4336	GDS4103	GDS4102
ACO1		GALC	PLA2G6	SRM
ACOX2		GALNT10	PLA2G4B	RFK
ADH1A		ACADL	PLA2G2F	AUH
ADH4		ACOX3	CYP4A11	ACO1
AHCY		SGMS2	TBXAS1	OXSM
AKR1D1		ACADM	ITPKA	GNPNAT1
B4GALT4		CSGALNACT2	ACSL1	CYP3A7
CDS1		NUDT5	NME1-NME2	CYP3A4
CYP2C18		B3GALNT1	NME1	MOGS
CYP2C9		CYP1A1	NME3	NME1-NME2
CYP2J2		ALDH3A2	NME4	NME1
CYP3A5		ALG5	AOX1	AK1
CYP3A7		MOGS	HMGCS1	NME3
EHHADH		DPM1	PTGES	NME6
FUT3		SETDB2	EPT1	AK5
FUT6		SETD2	CNDP1	CDS1
GALNT4		NSD1	PANK1	B4GALT1
GALNT5		WHSC1L1	GANC	B4GALT3
GALNT6		ECHS1	PYCR1	HPGDS
GCNT1		PLCD4	HSD17B2	TBXAS1
GNPNAT1		GNPNAT1	ACADM	PLCB1
GSTA1		GGT6	SRM	EHHADH
HADHA		GGT7	IVD	PPAP2B
HPGDS		ACO1	MCCC1	AMT
HSD17B2		DGUOK	SAT2	HSD3B1
HSD17B4		HMGCS1	APRT	CCBL1
INPP5B		HK1	ST3GAL2	EXT2
LDHB		NAGA	PLD2	MGAT5
MCCC1		CHSY3	CHSY1	HSD17B2
PPAP2B		SHMT2	ST8SIA1	LIPA
SAT2		DLAT	AOC3	PDE6C
SRM		GBA	CYP19A1	HADHA
SULT1E1		UGCG	TKTL1	HEXB
		DUT	SPTLC1	POLE4
		EHHADH	SPTLC2	POLA1
		ACSM2A	CPT2	POLE2
		A4GALT	ACOX1	CES2
		MTHFS	CYP3A7	SPTLC2
		DOLPP1	IDO2	NAT1
		ACADSB	IDO1	PIK3CD
		ALDH7A1	CYP21A2	ACADSB
		ACAA2	FUT8	RRM1
		HADHB	RBKS	RRM2
		MGAT2	GALNT8	DBT
		SAT2	GLYCTK	HSD17B3
		P4HA2	ADH6	PLA2G10
		ABO	ADH1A	PLA2G4A
		ACAT1	ADH4	CYP2C19
		NNMT	ADH1C	DLD
		GAA	GALC	AKR1C4
		KDSR	UGCG	PLA2G6
		NAGK	RRM2B	PLA2G2E
		GSTK1	EXTL3	HADHB
		INPP5B	ACAA2	ACAA1
		HPD	BCAT1	ACSM3
		IDH2	ST3GAL5	PDE1C
		MCCC1	PFKL	NAGA
		HIBADH	FBP2	HMOX1
		HEXA	ALDH1B1	GNS
		ACSM1	GLDC	CHIT1
		FAH	PLD1	GBGT1
		PPAP2A	MGAT1	ALG14
		H6PD	ALDH3B1	HGSNAT
		PGD	SGMS1	HSD17B4
		G6PD	COMT	GSTM3
		SRM	CYP2C18	GSTA4
		GSTZ1	CYP2C9	IVD
		ABAT	NAMPT	MTR
		PSTK	MAN1B1	GSTT1
		STT3A	CYP11B1	GSTA1
		ACP1	AANAT	SGSH
		SCP2	ALDH3A2	GSTM2
		GSTM4	FUT3	GSTM1
		GSTA2	GBE1	FPGT
		GSTA1	AGL	ACOX2
		GSTA5	INPP5B	CTH
		GSTA3	INPP5E	IDH2
		GSTA4	SYNJ1	LIAS
		PEMT	B3GAT3	GSTA3
		HADHA	B3GALT4	SAT2
		UROS	WBSCR17	GSTO2
		RENBP	AADAT	DHFR
		GLB1	ALDH9A1	DHODH
		MGAT3	PTGIS	ACSL3
		XYLB	PTGDS	ACSL5
		GLO1	B3GNT1	B3GNT5
		FUT8	CYP2J2	FUT2
		SMPD3	GRHPR	XDH
		XDH	HADH	FUT3
		SMPD4	CDS1	IPPK
		ACER2	PPAP2A	STT3B
		LDHB	PPAP2B	CYP2C18
		GATM	PDE6B	CYP2C9
		PMM2	PDE4A	CHSY1
		ACOX2	PIK3CD	CHSY3
		HGD	PIK3CG	PTGS2
		HSD17B4	MAOB	ALDH1A2
		AASS	EHHADH	PDE3A
		HSD17B2	FUT6	BCAT2
		PLA2G10	FUT9	DPAGT1
		OXCT2	CYP2B6	BCAT1
		HMGCL	HADHA	ADH1A
		CHIT1	PLCG2	ADH4
		GALNS	FUT1	ITPKB
		HPGDS	LTC4S	FTCD
		PTGDS	PIP4K2A	INPP5B
		HMGCS2	PGAM2	CYP3A5
		ADH4	PGK2	CYP3A43
		ADH6	HMGCR	ACER1
		TKTL1	CYP3A5	TK1
		PCYT2	AKR1C4	CBS
		FUT2	NMNAT3	DPM1
		FUT3	GOT2	DOLK
		SCLY	AMY2B	MCCC1
		AK2	MPI	EPT1
		PLA2G2F	PDE8A	FUT6
		PLA2G2D	DLD	GDA
		PLA2G2C	CBS	ASL
		PLA2G3	ALG5	CYP2J2
		SHMT1	DOLK	MGAT3
		PLA2G5	GNPNAT1	MTHFS
		ALDH2	SETDB2	SMPD3
		ALDH1B1	SETD2	SETDB1
		FUT6	SUV420H1	SETD1A
		PPAP2B	ASH1L	DOT1L
		PANK1	NSD1	ACOT7
		SEPHS1	SETD7	ACOT4
		AHCY	QPRT	PLCG2
		MAOB	FUT5	ENPP3
		DHCR7	GCNT1	CYP17A1
		CDS1	SULT1E1	CYP4F3
		HMGCR	ST6GALNAC1	UMPS
		ADH1A	ALDH4A1	SULT1E1
		ADH1B	SLC27A5	PLCB2
		ADH1C	PHOSPHO1	GSTT2
		PFKFB1	ABAT	AKR1D1
		PTGIS	ENTPD4	PIP4K2B
		LPCAT1	ENTPD6	POLG
		NT5M	KDSR	POLD1
		NT5C	PNPT1	POLE3
		NT5C1B	ACO2	FASN
		SULT1E1	ARSA	ACP1
		ENTPD8	GAL3ST1	AHCYL1
		ADH5	ACO1	CKB
		DHCR24	CYP2D6	AHCY
		B3GNT6	MGAT4B	LDHB
		MGAT4B	GGT5	BCKDHA
		ASL	HDC	ACP2
		GDA	MGST3	PMM1
		CYP3A5	GSTM3	BCKDHB
		CYP3A7	GSTA1	AASS
		CYP2C18	GSTO2	PSAT1
		CYP2C19	HMOX1	FUK
		CYP2C9	CES1	PIK3C2A
		B4GALT4	B4GALT4	INPP4B
		GLDC	ACACB	GANC
		GUK1	CTH	CYP1A2
		CYP2J2	HPGDS	NUDT5
		APRT	AKR1D1	OTC
		PNMT	ETNK2	B4GALT4
		GMPR	NNMT	MGAT1
		ALDH1A3	INPP5K	B3GAT3
		ETNK1	INPP5J	HSD17B7
		CYP4F3	B4GALT7	ADSL
		CYP2B6	APIP	OAT
		INPP4B	GALNT14	CERK
		C1GALT1	GALNT6	PGLS
		GCNT1	GALNT5	H6PD
		RPIA	GALNT4	GANAB
		NEU4	HLCS	GCNT1
		GALNT6	SCP2	C1GALT1
		GALNT4	OXSM	ST6GALNAC1
		GALNT5	GAD2	B3GNT6
		GALNT14	ABO	EBP
		GALNT3	AMACR	ASS1
		GALNT12	AGPAT1	PFAS
		AOC2	HYAL2	B3GALT6
		HSD3B1	HYAL1	PDXK
		HYAL1	GATM	PNPO
		GALNTL6	AHCY	GART
		SPAM1	LDHB	GALNT3
		GALNTL5	BTD	GALNT7
		ASS1	PSAT1	GALNT12
		EBP	ACOX2	GALNT6
		PDE4A	LIAS	GALNT9
		PDE6B	DBH	GALNT5
		PDE6A	PMM2	GALNT4
		CYP19A1	PMM1	SCLY
		CERK	HSD17B4	MAN1B1
		CYP11B1	PNMT	CEL
		ADH7		CYP2A6
		CYP17A1		MCCC2
		PLOD1		ASMT
		SRD5A3		PAICS
		ALDH3A1		SEPHS1
		CYP8B1		ST6GAL1
		AKR1D1
