# Supplementary material for: Prediction of Candidate Drugs for Treating Pancreatic Cancer by Using a Combined Approach
Source: PLoS One. 2016 Feb 24;11(2):e0149896. doi: 10.1371/journal.pone.0149896 (PMC4765895; doi:10.1371/journal.pone.0149896)
Supplement: S2 Table — (XLSX) [file pone.0149896.s002.xlsx]

## Sheet: S2 Table
##Name	Total_Item	Num_item	Num_list	Num_list_item	Ori_p	Enrich_score	Gene_list
KEGG_O_GLYCAN_BIOSYNTHESIS	853	26	33	4	0.0290599	3.97669	GALNT6,GALNT5,GCNT1,GALNT4
REACTOME_PHASE1_FUNCTIONALIZATION_OF_COMPOUNDS	853	43	33	5	0.0403709	3.00564	CYP2J2,ADH1C,CYP2C9,ADH4,CYP3A4
REACTOME_BIOLOGICAL_OXIDATIONS	853	89	33	8	0.0410673	2.32346	CYP2J2,ADH4,GSTA1,SULT1E1,CYP3A4,AHCY,ADH1C,CYP2C9
BIOCARTA_PPARA_PATHWAY	853	8	33	2	0.0548011	6.46212	EHHADH,HSD17B4
KEGG_PROPANOATE_METABOLISM	853	20	33	3	0.0585868	3.87727	LDHB,EHHADH,HADHA
REACTOME_TRANSPORT_OF_INORGANIC_CATIONS_ANIONS_AND_AMINO_ACIDS_OLIGOPEPTIDES	853	1	33	1	0.0751521	25.8485	SLC38A2
REACTOME_AMINO_ACID_AND_OLIGOPEPTIDE_SLC_TRANSPORTERS	853	1	33	1	0.0751521	25.8485	SLC38A2
REACTOME_AMINO_ACID_TRANSPORT_ACROSS_THE_PLASMA_MEMBRANE	853	1	33	1	0.0751521	25.8485	SLC38A2
KEGG_PEROXISOME	853	23	33	3	0.0787013	3.37154	EHHADH,ACOX2,HSD17B4
KEGG_FATTY_ACID_METABOLISM	853	38	33	4	0.0808275	2.72089	ADH1C,ADH4,EHHADH,HADHA
KEGG_RETINOL_METABOLISM	853	40	33	4	0.0920608	2.58485	ADH1C,CYP2C9,ADH4,CYP3A4
##Name	Total_Item	Num_item	Num_list	Num_list_item	Ori_p	Enrich_score	Gene_list
GO:0071466_cellular response to xenobiotic stimulus_BP	853	75	33	11	0.000922597	3.79111	CYP2J2,CYP3A5P1,ADH4,GSTA1,SULT1E1,CYP3A4,AHCY,CYP2C,ADH1C,CYP2C9,PGDS
GO:0009410_response to xenobiotic stimulus_BP	853	75	33	11	0.000922597	3.79111	CYP2J2,CYP3A5P1,ADH4,GSTA1,SULT1E1,CYP3A4,AHCY,CYP2C,ADH1C,CYP2C9,PGDS
GO:0006805_xenobiotic metabolic process_BP	853	75	33	11	0.000922597	3.79111	CYP2J2,CYP3A5P1,ADH4,GSTA1,SULT1E1,CYP3A4,AHCY,CYP2C,ADH1C,CYP2C9,PGDS
GO:0055114_oxidation-reduction process_BP	853	80	33	10	0.00398984	3.23106	CYP3A5P1,ADH4,EHHADH,AKR1D1,HADHA,CYP3A4,HSD17B4,ADH1C,ACOX2,CYP2C9
GO:0070988_demethylation_BP	853	6	33	3	0.00425585	12.9242	CYP2C9,CYP3A4,CYP3A5P1
GO:0006635_fatty acid beta-oxidation_BP	853	15	33	4	0.0059093	6.89293	HADHA,ACOX2,EHHADH,HSD17B4
GO:0017144_drug metabolic process_BP	853	16	33	4	0.00714372	6.46212	ADH1C,CYP3A4,CYP2C9,CYP3A5P1
GO:0046777_protein autophosphorylation_BP	853	2	33	2	0.00858306	25.8485	CHK2,SRMS
GO:0019395_fatty acid oxidation_BP	853	18	33	4	0.0100905	5.74411	EHHADH,HADHA,ACOX2,HSD17B4
GO:0009062_fatty acid catabolic process_BP	853	18	33	4	0.0100905	5.74411	EHHADH,HADHA,ACOX2,HSD17B4
GO:0016042_lipid catabolic process_BP	853	41	33	6	0.0108499	3.78271	ACOX2,EHHADH,AKR1D1,CYP3A4,HADHA,HSD17B4
GO:0034440_lipid oxidation_BP	853	19	33	4	0.0118162	5.44179	EHHADH,HADHA,ACOX2,HSD17B4
GO:0034754_cellular hormone metabolic process_BP	853	32	33	5	0.0149801	4.03883	ADH4,SULT1E1,AKR1D1,CYP3A4,HSD17B4
GO:0010817_regulation of hormone levels_BP	853	33	33	5	0.0166624	3.91644	ADH4,SULT1E1,AKR1D1,CYP3A4,HSD17B4
GO:0042445_hormone metabolic process_BP	853	33	33	5	0.0166624	3.91644	ADH4,SULT1E1,AKR1D1,CYP3A4,HSD17B4
GO:0030258_lipid modification_BP	853	34	33	5	0.0184634	3.80125	INPP5B,ACOX2,EHHADH,HADHA,HSD17B4
GO:0050821_protein stabilization_BP	853	4	33	2	0.0203268	12.9242	CHK2,PPAP2B
GO:0006468_protein phosphorylation_BP	853	4	33	2	0.0203268	12.9242	CHK2,SRMS
GO:0031647_regulation of protein stability_BP	853	4	33	2	0.0203268	12.9242	CHK2,PPAP2B
GO:0072329_monocarboxylic acid catabolic process_BP	853	23	33	4	0.0205258	4.49539	EHHADH,HADHA,ACOX2,HSD17B4
GO:0043413_macromolecule glycosylation_BP	853	64	33	7	0.0235786	2.82718	FUT3,GCNT1,B4GALT4,GNPNAT1,GALNT6,GALNT5,FUT6
GO:0070085_glycosylation_BP	853	64	33	7	0.0235786	2.82718	FUT3,GCNT1,B4GALT4,GNPNAT1,GALNT6,GALNT5,FUT6
GO:0006631_fatty acid metabolic process_BP	853	67	33	7	0.028594	2.70059	CYP2J2,EHHADH,HADHA,HSD17B4,ACOX2,CYP2C9,PGDS
GO:0008202_steroid metabolic process_BP	853	68	33	7	0.0304103	2.66087	CYP3A5P1,SULT1E1,AKR1D1,CYP3A4,HSD17B4,ACOX2,CYP2C9
GO:0016337_single organismal cell-cell adhesion_BP	853	6	33	2	0.035961	8.61616	GCNT1,PPAP2B
GO:0010608_posttranscriptional regulation of gene expression_BP	853	6	33	2	0.035961	8.61616	CHK2,PPAP2B
GO:0098602_single organism cell adhesion_BP	853	6	33	2	0.035961	8.61616	GCNT1,PPAP2B
GO:0006721_terpenoid metabolic process_BP	853	16	33	3	0.0361359	4.84659	ADH4,CYP3A4,CYP2C9
GO:0008206_bile acid metabolic process_BP	853	17	33	3	0.0412522	4.5615	AKR1D1,ACOX2,HSD17B4
GO:0032787_monocarboxylic acid metabolic process_BP	853	124	33	10	0.0450557	2.08456	CYP2J2,MCCC1,EHHADH,AKR1D1,HADHA,HSD17B4,ACOX2,CYP2C9,LDHB,PGDS
GO:0044242_cellular lipid catabolic process_BP	853	32	33	4	0.0514653	3.23106	ACOX2,EHHADH,HADHA,HSD17B4
GO:0006486_protein glycosylation_BP	853	63	33	6	0.0555343	2.46176	GALNT6,GALNT5,GCNT1,B4GALT4,GNPNAT1,FUT6
GO:0006720_isoprenoid metabolic process_BP	853	20	33	3	0.0585868	3.87727	ADH4,CYP3A4,CYP2C9
GO:0016266_O-glycan processing_BP	853	21	33	3	0.0649966	3.69264	GALNT6,GALNT5,GCNT1
GO:0044282_small molecule catabolic process_BP	853	84	33	7	0.0699075	2.15404	ADH4,MCCC1,EHHADH,AKR1D1,HADHA,HSD17B4,ACOX2
GO:0072395_signal transduction involved in cell cycle checkpoint_BP	853	1	33	1	0.0751521	25.8485	CHK2
GO:0042770_signal transduction in response to DNA damage_BP	853	1	33	1	0.0751521	25.8485	CHK2
GO:0007093_mitotic cell cycle checkpoint_BP	853	1	33	1	0.0751521	25.8485	CHK2
GO:1902402_signal transduction involved in mitotic DNA damage checkpoint_BP	853	1	33	1	0.0751521	25.8485	CHK2
GO:0072413_signal transduction involved in mitotic cell cycle checkpoint_BP	853	1	33	1	0.0751521	25.8485	CHK2
GO:0000075_cell cycle checkpoint_BP	853	1	33	1	0.0751521	25.8485	CHK2
GO:0007568_aging_BP	853	1	33	1	0.0751521	25.8485	CHK2
GO:0044773_mitotic DNA damage checkpoint_BP	853	1	33	1	0.0751521	25.8485	CHK2
GO:0000077_DNA damage checkpoint_BP	853	1	33	1	0.0751521	25.8485	CHK2
GO:0007052_mitotic spindle organization_BP	853	1	33	1	0.0751521	25.8485	CHK2
GO:0007051_spindle organization_BP	853	1	33	1	0.0751521	25.8485	CHK2
GO:0072422_signal transduction involved in DNA damage checkpoint_BP	853	1	33	1	0.0751521	25.8485	CHK2
GO:0072401_signal transduction involved in DNA integrity checkpoint_BP	853	1	33	1	0.0751521	25.8485	CHK2
GO:0018212_peptidyl-tyrosine modification_BP	853	1	33	1	0.0751521	25.8485	SRMS
GO:0008630_intrinsic apoptotic signaling pathway in response to DNA damage_BP	853	1	33	1	0.0751521	25.8485	CHK2
GO:0044774_mitotic DNA integrity checkpoint_BP	853	1	33	1	0.0751521	25.8485	CHK2
GO:1902403_signal transduction involved in mitotic DNA integrity checkpoint_BP	853	1	33	1	0.0751521	25.8485	CHK2
GO:0018108_peptidyl-tyrosine phosphorylation_BP	853	1	33	1	0.0751521	25.8485	SRMS
GO:0006835_dicarboxylic acid transport_BP	853	1	33	1	0.0751521	25.8485	SLC38A2
GO:0031570_DNA integrity checkpoint_BP	853	1	33	1	0.0751521	25.8485	CHK2
GO:0007569_cell aging_BP	853	1	33	1	0.0751521	25.8485	CHK2
GO:0051225_spindle assembly_BP	853	1	33	1	0.0751521	25.8485	CHK2
GO:0007159_leukocyte cell-cell adhesion_BP	853	1	33	1	0.0751521	25.8485	GCNT1
GO:0090303_positive regulation of wound healing_BP	853	1	33	1	0.0751521	25.8485	PPAP2B
GO:0033559_unsaturated fatty acid metabolic process_BP	853	37	33	4	0.0754729	2.79443	CYP2J2,CYP2C9,PGDS,HSD17B4
GO:0046164_alcohol catabolic process_BP	853	10	33	2	0.0762486	5.1697	ADH4,AKR1D1
GO:0006493_protein O-linked glycosylation_BP	853	23	33	3	0.0787013	3.37154	GALNT6,GALNT5,GCNT1
GO:0009101_glycoprotein biosynthetic process_BP	853	72	33	6	0.0873588	2.15404	GCNT1,B4GALT4,GNPNAT1,GALNT6,GALNT5,FUT6
GO:0042493_response to drug_BP	853	11	33	2	0.0877841	4.69972	CYP3A4,CYP2C9
GO:0001676_long-chain fatty acid metabolic process_BP	853	40	33	4	0.0920608	2.58485	CYP2J2,CYP2C9,PGDS,HSD17B4
GO:0072330_monocarboxylic acid biosynthetic process_BP	853	41	33	4	0.0979308	2.5218	ACOX2,AKR1D1,PGDS,HSD17B4
