# Supplementary material for: Prediction of Candidate Drugs for Treating Pancreatic Cancer by Using a Combined Approach
Source: PLoS One. 2016 Feb 24;11(2):e0149896. doi: 10.1371/journal.pone.0149896 (PMC4765895; doi:10.1371/journal.pone.0149896)
Supplement: S3 Table — (XLSX) [file pone.0149896.s003.xlsx]

## Sheet: S3 Table
MTT assay results of Panc-1
	Biotin					Progesterone					Finasteride
PANC-1	1	2	3	AVG	inhibition	1	2	3	AVG	inhibition	1	2	3	AVG	inhibition
0	0.493	0.5	0.491	0.494667	0.00111111	0.493	0.5	0.491	0.494667	0.00111111	0.493	0.5	0.491	0.494667	0.00111111
0.00001mg/ml	0.493	0.495	0.498	0.495333	-0.00111111	0.473	0.477	0.463	0.471	0.08	0.497	0.492	0.501	0.496667	-0.00555556
0.0001mg/ml	0.503	0.497	0.503	0.501	-0.02	0.466	0.463	0.467	0.465333	0.0988889	0.497	0.492	0.493	0.494	0.00333333
0.001mg/ml	0.512	0.517	0.511	0.513333	-0.0611111	0.457	0.469	0.468	0.464667	0.101111	0.486	0.493	0.498	0.492333	0.00888889
0.01mg/ml	0.519	0.515	0.517	0.517	-0.0733333	0.459	0.455	0.455	0.456333	0.128889	0.456	0.466	0.477	0.466333	0.0955556
0.1mg/ml	0.528	0.528	0.514	0.523333	-0.0944444	0.335	0.339	0.329	0.334333	0.535556	0.438	0.443	0.434	0.438333	0.188889
1mg/ml	0.534	0.532	0.562	0.542667	-0.158889	0.313	0.312	0.326	0.317	0.593333	0.22	0.231	0.234	0.228333	0.888889
PANC-1	Biotin	Progesterone	Finasteride
0	0.00111111	0.00111111	0.00111111
0.00001mg/ml	-0.00111111	0.08	-0.00555556
0.0001mg/ml	-0.02	0.0988889	0.00333333
0.001mg/ml	-0.0611111	0.101111	0.00888889
0.01mg/ml	-0.0733333	0.128889	0.0955556
0.1mg/ml	-0.0944444	0.535556	0.188889
1mg/ml	-0.158889	0.593333	0.888889
DMSO	0.104444
MTT assay results of BxPC-3
	Biotin					Progesterone					Finasteride
BxPc3	1	2	3	AVG	inhibition	1	2	3	AVG	inhibition	1	2	3	AVG	inhibition
0	0.786	0.797	0.798	0.793667	0.000556483	0.786	0.797	0.798	0.793667	0.000556483	0.786	0.797	0.798	0.793667	0.000556483
0.00001mg/ml	0.725	0.724	0.729	0.726	0.113523	0.598	0.584	0.591	0.591	0.338898	0.613	0.618	0.618	0.616333	0.296605
0.0001mg/ml	0.683	0.684	0.685	0.684	0.183639	0.562	0.567	0.565	0.564667	0.38286	0.583	0.587	0.575	0.581667	0.35448
0.001mg/ml	0.623	0.628	0.638	0.629667	0.274346	0.556	0.543	0.549	0.549333	0.408459	0.542	0.552	0.545	0.546333	0.413467
0.01mg/ml	0.597	0.599	0.585	0.593667	0.334446	0.476	0.477	0.468	0.473667	0.53478	0.532	0.538	0.539	0.536333	0.430161
0.1mg/ml	0.594	0.595	0.583	0.590667	0.339455	0.432	0.432	0.437	0.433667	0.601558	0.444	0.454	0.452	0.45	0.57429
1mg/ml	0.505	0.514	0.515	0.511333	0.471898	0.372	0.366	0.362	0.366667	0.713411	0.362	0.353	0.361	0.358667	0.726767
DMSO对照	0.572	0.564	0.57	0.568667	0.376183
BxPc3	Biotin	Progesterone	Finasteride
0	0.000556483	0.000556483	0.000556483
0.00001mg/ml	0.113523	0.338898	0.296605
0.0001mg/ml	0.183639	0.38286	0.35448
0.001mg/ml	0.274346	0.408459	0.413467
0.01mg/ml	0.334446	0.53478	0.430161
0.1mg/ml	0.339455	0.601558	0.57429
1mg/ml	0.471898	0.713411	0.726767
